# Supplementary material for: Large brains, short life: selection on brain size impacts intrinsic lifespan
Source: Biol Lett. 2019 May 15;15(5):20190137. doi: 10.1098/rsbl.2019.0137 (PMC6548732; doi:10.1098/rsbl.2019.0137)
Supplement: Data file Kotrschal et al. Brain size and lifespan [file rsbl20190137supp1.xlsx]

## Sheet: Title
Large brains, short life: selection on brain size impacts intrinsic lifespan
Alexander Kotrschal*1, Alberto Corral-Lopez1, Niclas Kolm1
* Alexander.kotrschal@zoologi.su.se
1 Stockholm University, Department of Zoology/Ethology, Stockholm, Sweden

## Sheet: Data
ID	sex	selection	replicate	lifespan
2	1	0	1	399		Sex: 1...male, 2...female
8	1	0	1	1148		Selection: 0...small-brained, 1...large-brained
7	0	0	1	1322		lifespan (days)
6	1	0	1	1431
10	1	0	1	1448
9	0	0	1	1459
3	0	0	1	1565
4	1	0	1	1790
11	0	0	1	1838
18	1	1	1	508
15	1	1	1	755
14	1	1	1	952
19	0	1	1	1103
20	0	1	1	1145
12	1	1	1	1266
17	1	1	1	1348
16	1	1	1	1375
21	1	1	1	1438
13	0	1	1	1500
31	1	0	2	487
32	1	0	2	528
28	1	0	2	815
26	1	0	2	1473
27	0	0	2	1473
25	0	0	2	1498
30	1	0	2	1691
24	1	0	2	1756
29	1	0	2	1952
37	0	1	2	562
35	0	1	2	598
41	0	1	2	627
36	1	1	2	838
43	0	1	2	930
34	1	1	2	1044
42	0	1	2	1134
44	0	1	2	1203
38	0	1	2	1205
40	0	1	2	1248
45	0	1	2	1441
47	0	1	2	1592
46	1	1	2	1829
55	0	0	3	203
49	1	0	3	543
50	0	0	3	858
51	0	0	3	1177
53	0	0	3	1274
52	1	0	3	1324
54	1	0	3	1460
48	1	0	3	1655
56	0	0	3	1828
59	0	1	3	49
62	1	1	3	634
58	1	1	3	699
64	0	1	3	786
60	1	1	3	927
63	0	1	3	1124
57	0	1	3	1150
65	1	1	3	1362
